# Supplementary material for: Salbutamol Transport and Deposition in the Upper and Lower Airway with Different Devices in Cats: A Computational Fluid Dynamics Approach
Source: Animals (Basel). 2021 Aug 18;11(8):2431. doi: 10.3390/ani11082431 (PMC8388725; doi:10.3390/ani11082431)
Supplement: Supplementary file 1 [file animals-11-02431-s001.zip]

Archive with 4 entries (4 files):
- Video_S1.mp4
- Video_S2.mp4
- Video_S3.mp4
- Video_S4.mp4
